# Supplementary material for: Nucleus accumbens circuit disinhibits lateral hypothalamus glutamatergic neurons contributing to morphine withdrawal memory in male mice
Source: Nat Commun. 2023 Jan 5;14:71. doi: 10.1038/s41467-022-35758-5 (PMC9814415; doi:10.1038/s41467-022-35758-5)
Supplement: Supplementary file 4 — Source Data [file 41467_2022_35758_MOESM4_ESM.xlsx]

## Sheet: Figure1
	Figure 1b				Figure 1d						Figure 1g
	The average CPA score in each group (s)				The average percentage of the c-Fos and Vglut2 co-labeling neurons relative to Vglut2 neurons in the LH in each group (%)						The average CPA score in each group (s)
	SS				Mice Number	SS	SN	MS	MN		M4+Saline
	Mice Number	Pre-test	Post-test		1	9.17874	9.96169	4.80769	19.4757		Mice Number	Pre-test	Post-test
	1	127.36	134.7		2	5.2356	8.55856	11.4983	17.8571		1	9.62	-204.19
	2	26.74	-34.08		3	6.97674	3.55987	11.8812	21.7391		2	38.7	-144.47
	3	8.64	67.12		4	7.71812	9.7973	10.8303	15.9169		3	37.4	-173.87
	4	56.38	-69.57		5	5.85938	8.95522	8.30189	17.6282		4	31.34	-188.55
	5	130.68	113.33		6	10.5073	6.06061	5.61056	20.5438		5	119.15	-253.25
	6	44.91	-40.66		7	14.1553	6.83453	7.69231	16.8582		6	45.31	-253.45
	7	110.82	58.13								7	19.93	-235.02
	8	56.73	61.97								8	59.26	-146.84
											9	115.41	-150.3
	SN
	Mice Number	Pre-test	Post-test								M4+CNO
	1	96.67	126.59								Mice Number	Pre-test	Post-test
	2	17.76	89.14								1	4.86	-4.71
	3	29.84	-28.33								2	104.78	-52.67
	4	85.22	87.54								3	10.09	132.27
	5	127.78	-70.4								4	56.83	-28.41
	6	75.44	126.45								5	6.34	24.71
	7	79.46	54.07								6	87	-71.24
	8	14.3	-78.76								7	88.04	120.1
											8	50.35	24.09
	MS										9	164.8	101.36
	Mice Number	Pre-test	Post-test								10	68.81	-73.74
	1	7.7	112.83								11	63.63	101.39
	2	17.63	-5.42								12	74.09	-74.44
	3	115.38	-24.17
	4	129.11	146.19								EGFP+CNO
	5	69.73	49.7								Mice Number	Pre-test	Post-test
	6	111.42	77.34								1	99.65	-219.3
	7	12.59	66.81								2	104.4	-196.55
	8	22.55	32.01								3	99.71	-215.44
	9	102.51	149.64								4	115.65	-204.86
											5	6.66	-137.58
	MN										6	21.51	-220.28
	Mice Number	Pre-test	Post-test								7	50.82	-134.51
	1	42.98	-169.76								8	33.87	-190.31
	2	8.17	-172.48								9	97.47	-215.38
	3	40.43	-176.72
	4	13.19	-196.84
	5	35.21	-169.44
	6	97.52	-179
	7	73.4	-207.33
	8	15.89	-154.15
	9	42.14	-217.16
	10	59.26	-200.19

## Sheet: Figure 2
	Figure 2c				Figure 2e
	The average CPA score in each group (s)				The average CPA score in each group (s)
	M4+Saline				M4+Saline
	Mice number	Pre-test	Post-test		Mice number	Pre-test	Post-test
	1	163.57	-125.41		1	49.29	-115.72
	2	318.41	-332.89		2	34.39	-286.41
	3	94.36	-180.69		3	21.75	-221.09
	4	76.2	-319.32		4	73.39	-258.47
	5	104.35	-80.64		5	250.79	5.91
	6	18.61	-145.61
					M4+CNO
	M4+CNO				Mice number	Pre-test	Post-test
	Mice number	Pre-test	Post-test		1	113.84	-242.72
	1	153.51	60.93		2	141.77	-180.37
	2	49.7	-58		3	116.05	188.12
	3	28.19	146.71		4	243.8	-189.89
	4	110.08	174.4		5	134.26	-131.35
	5	34.86	-95.55		6	327.68	-285.58
	6	117.97	-109.66		7	307.42	-125.93
	7	150.79	118.28		8	68.69	-223.58
	8	161.15	-30.11
	9	85.13	-94.72
					mCherry +CNO
	mCherry +CNO				Mice number	Pre-test	Post-test
	Mice number	Pre-test	Post-test		1	53.08	-41.87
	1	12.01	-119.36		2	104.9	-222.24
	2	102.01	-129.71		3	66.4	-166.93
	3	63.64	-175.78		4	13.26	-255.71
	4	68.52	-167.35
	5	62.51	-185.83

## Sheet: Figure 3
	Figure 3c				Figure 3e
	The average CPA score in each group (s)				The average percentage of c-Fos and D1 double labelling neurons relative to D1 labelling neurons in the NAcC in each group (%)
	SS				Mice Number	SS	SN	MS	MN
	Mice Number	Pre-test	Post-test		1	6.12885	6.73938	7.18274	13.4538
	1	55.92	33.09		2	6.36554	6.74192	7.84599	16.3289
	2	29.25	-59.8		3	7.44683	6.09182	6.34053	14.0215
	3	123.88	138.28		4	7.90233	6.86977	7.21206	15.436
	4	116.48	74.48		5	6.72508	7.11889	8.92991	17.8802
	5	4.45	47.85		6	7.83117	8.71377	7.30896	13.8403
	6	123.76	22.4
					Figure 3f
	SN				The average percentage of c-Fos, D1 and CTB647 triple labelling neurons relative to D1 and CTB647 double labelling neurons in the NAcC in each group (%)
	Mice Number	Pre-test	Post-test		Mice Number	SS	SN	MS	MN
	1	135.7	59.35		1	16.6667	12.7907	14.3969	31.2883
	2	95.72	-62.44		2	11.4144	14.2857	12.6904	37.6855
	3	121.15	105.9		3	15.3153	14.1566	16.4751	33.6957
	4	135.05	129.85		4	21.9123	14.7139	15.9292	32.2368
	5	61.24	81.44		5	14.1994	8.25243	11.0738	23.5142
	6	21.75	-79.5		6	13.9098	14.4231	17.6259	22.1007
	MS
	Mice Number	Pre-test	Post-test		Figure 3i
	1	35.48	34.68		The average CPA score in each group (s)
	2	142.95	153.1		M4+Saline
	3	58.16	155.52		Mice Number	Pre-test	Post-test
	4	34.32	-61		1	133.92	-205.99
	5	69.59	-18.2		2	81.92	-209.24
	6	116.52	-31.32		3	104.6	-211.3
					4	128.5	-204
	MN				5	68.56	-275.63
	Mice Number	Pre-test	Post-test		6	47.88	-161.87
	1	19.13	-221.05		7	12.03	-168.62
	2	106.36	-213.12		8	134.7	-115.33
	3	178.8	-233.95		9	68.56	-187.63
	4	76.3	-297.3		10	47.88	-161.87
	5	129.2	-298.52
	6	5.35	-320.9		M4+CNO
					Mice Number	Pre-test	Post-test
					1	83.91	35.57
					2	31.77	72.28
					3	31.52	-67.14
					4	16.81	96.32
					5	13.53	100.39
					6	29.95	5.99
					7	131.11	9.24
					8	73.69	-111.3
					9	50.93	104
					10	55.93	124.37
					11	31.48	67.35
					12	62.51	14.17
					EGFP+CNO
					Mice Number	Pre-test	Post-test
					1	136.55	-130.23
					2	106.79	-212.47
					3	89	-266.07
					4	28.68	-148.93
					5	43.63	-212.15
					6	4.35	-180.64
					7	81.92	-209.24
					8	4.6	-311.3
					9	128.5	-204

## Sheet: Figure4
	Figure 4b
	The average percentage of c-Fos and Vglut2 co-labeling neurons relative to Vglut2 neurons in the LH in each group (%)
	Mice Number	M4+Saline	M4+CNO	EGFP+CNO
	1	19.2308	6.75106	20.6731
	2	9.31677	4.44444	16.9643
	3	15.8416	3.55987	11.4695
	4	15.625	6.639	18.2724
	5	16.309	7.65306	18.0996
	6	13.9373	6.43087	14.8014
	7	15.2985	7.79817	13.8264
	Figure 4e
	The AP frequency in light off and light on conditions (HZ)
	Cell number	light-off	blue light-on
	1	7.5	15
	2	10	20
	3	12.5	12.5
	4	10	15
	5	10	10
	6	12.5	15
	7	7.5	10
	8	12.5	12.5
	9	10	13.3333
	10	8.33333	10
	11	8.33333	11.6667
	12	8.33333	10
	13	6.66667	10
	14	8.33333	10
	15	3.33333	5
	16	5	10
	17	8.33333	13.3333
	18	8.33333	11.6667
	19	8.33333	10
	20	10	11.6667
	21	10	13.3333
	22	6.66667	8.33333
	Figure 4g
	The AP frequency in light-off, PTX and PTX + blue light-on conditions (HZ)
	Cell number	light-off	PTX	PTX+blue light-on
	1	10	17.5	16.5
	2	12.5	15	15
	3	11.6667	13.3333	13.3333
	4	5	8.33333	8.33333
	5	8.33333	8.33333	8.33333
	6	6.66667	10	8.33333
	7	5	8.33333	8.3333
	8	10	15	14

## Sheet: Figure5
	Figure 5b/5c
	IPSC patch recording						Figure 5f				Figure 5g
		Glutamatergic neurons		GABAergic neurons			The average CPA score in each group (s)				Paired-pulse ratio (PPR ratio) in SS and MN group
	Cell Number	connected	not connected	connected	not connected		SS				Cell Number	SS	MN
	1		✔️	✔️			Mice Number	Pre-test	Post-test		1	0.85305	0.55138
	2		✔️	✔️			1	140.96	145.93		2	1.08142	0.40508
	3		✔️		✔️		2	183.03	199.78		3	1.0527	0.72161
	4		✔️		✔️		3	109.5	-84.81		4	0.90581	0.45596
	5	✔️		✔️			4	82.47	74.18		5	1.04555	0.243486
	6		✔️	✔️			5	105.6	159.09		6	0.94454	0.85166
	7		✔️	✔️			6	115.65	95.14		7	1.08722	0.68722
	8		✔️	✔️			7	6.66	62.42		8	0.97745	0.27745
	9		✔️		✔️		8	21.51	179.72		9	1.06044	0.66044
	10		✔️	✔️							10	0.81735	0.31735
	11		✔️	✔️			MN				11	1.08374	0.68374
	12		✔️	✔️			Mice Number	Pre-test	Post-test		12	1.10224	0.70224
	13		✔️	✔️			1	70.57	-175.28		13	1.11489	0.41489
	14		✔️	✔️			2	47.63	-322.8		14	1.02148	0.52148
	15		✔️	✔️			3	70.46	-219.04		15	1.08764	0.58764
	16	✔️		✔️			4	74.19	-255.63		16	0.67451	0.67451
	17		✔️	✔️			5	59.48	-186.96		17		0.6822
	18		✔️	✔️			6	88.59	-369.33		18		0.66065
	19		✔️	✔️			7	4.47	-212.15		19		0.59079
	20		✔️		✔️		8	13.08	-221.74		20		0.48452
	21		✔️	✔️
	22		✔️	✔️
	23		✔️	✔️
	24		✔️	✔️
	25		✔️	✔️
	26			✔️
	27			✔️
	28			✔️
	29			✔️
	30				✔️
	31				✔️
	32			✔️
	33			✔️
	34			✔️
	35			✔️
	36			✔️
	37			✔️
	38			✔️
	39			✔️

## Sheet: Figure6
	Figure 6b
	IPSC patch recording				Figure 6e
		Glutamatergic neurons			The AP frequency in light off ,blue light-on,blue light-off,yellow light-on and yellow + blue light-on conditions (HZ)
	Cell Number	connected	not connected		Cell number	light-off	blue light-on	blue light-off	yellow light-on	yellow and blue light-on
	1	✔️			1	10	10	7.5	10	12.5
	2	✔️			2	12.5	15	12.5	15	15
	3		✔️		3	7.5	10	5	10	12.5
	4		✔️		4	12.5	12.5	10	12.5	12.5
	5	✔️			5	10	13.3333	8.33333	10	11.6667
	6	✔️			6	8.33333	10	6.66667	8.33333	8.33333
	7	✔️			7	8.33333	11.6667	5	8.33333	8.33333
	8	✔️			8	8.33333	10	6.66667	13.3333	13.3333
	9		✔️		9	6.66667	10	8.33333	8.33333	10
	10	✔️			10	8.33333	10	5	8.33333	8.33333
	11	✔️			11	3.33333	5	3.33333	6.66667	6.66667
	12		✔️		12	5	10	3.33333	6.66667	6.66667
	13		✔️		13	8.33333	13.3333	8.33333	11.6667	11.6667
	14	✔️			14	8.33333	11.6667	5	10	10
	15	✔️			15	8.33333	10	10	11.6667	11.6667
	16	✔️			16	10	11.6667	3.33333	6.66667	6.66667
	17	✔️			17	10	13.3333	8.33333	10	10
	18	✔️			18	6.66667	8.33333	5	4	6.66667
	19	✔️
	20		✔️
	21	✔️
	22	✔️
	23	✔️
	24	✔️
	25		✔️
	26	✔️
	27	✔️
	28	✔️
	29	✔️
	30		✔️
	31		✔️
	32	✔️
	33	✔️
	34	✔️
	35	✔️
	36		✔️
	37	✔️
	38	✔️
	39	✔️
	40	✔️
	41	✔️
	42		✔️
	43		✔️
	44		✔️

## Sheet: Figure S1
	Figure. S1d				Figure. S1f				Figure. S1h
	Frequency of firing (Hz)				Frequency of AP (Hz)				Frequency of AP (Hz)
	Cell number	Control	Blue light		Cell number	light-off	blue light-on		Cell number	light-off	PTX	PTX+blue light-on
	1	0.3	0.4		1	12.5	17.5		1	5	8.33333	8.33333
	2	0	0.37		2	8.33333	10		2	10	10	11.6667
	3	0.133333	0.266667		3	11.6667	11.6667		3	3.33333	10	8.33333
	4	0.4	0.866667		4	6.66667	11.6667		4	6.66667	10	8.33333
	5	0.166667	0.333333		5	8.33333	10		5	8.33333	10	10
	6	0	0.9		6	11.6667	15		6	8.33333	11.6667	11.6667
	7	0.1	0.233333		7	10	11.6667
	8	0.366667	0.433333		8	10	11.6667
	9	0.866667	1.46667		9	10	11.6667
	10	0.033333	0.266667
	11	0.3	0.4
	Figure. S1i
